# Supplementary material for: Effectiveness of Positive Deviance, an Asset-Based Behavior Change Approach, to Improve Knowledge, Attitudes, and Practices Regarding Dengue in Low-Income Communities (Slums) of Islamabad, Pakistan: A Mixed-Method Study
Source: Insects. 2022 Jan 8;13(1):71. doi: 10.3390/insects13010071 (PMC8780378; doi:10.3390/insects13010071)
Supplement: Supplementary file 1 [file insects-13-00071-s001.zip]

Archive with 1 entries (1 files):
- insects-1453481-supplementary.pdf
